# Supplementary material for: Study on the Effect of Sooty Mould Disease in Tea Plants
Source: Plants (Basel). 2024 Aug 20;13(16):2321. doi: 10.3390/plants13162321 (PMC11359017; doi:10.3390/plants13162321)
Supplement: Supplementary file 1 [file plants-13-02321-s001.zip]

Archive with 2 entries (2 files):
- Supplementary Figure S.pdf
- Supplementary Table S.pdf
